# Supplementary material for: Transcriptome analysis in osmo-primed tomato seeds with enhanced longevity by heat shock treatment
Source: AoB Plants. 2020 Aug 19;12(5):plaa041. doi: 10.1093/aobpla/plaa041 (PMC7494243; doi:10.1093/aobpla/plaa041)
Supplement: plaa041_suppl_Supplementary_Table_S1 [file plaa041_suppl_supplementary_table_s1.xlsx]

## Sheet: Plan1
Functional description of transcript	Forward (5’ – 3’)	Reverse (5’ – 3’)	bp
60S ribosomal protein L35-a2*	CGAACCAGTATCCCAACAC	GTATCCCAGCCTCTTCCC	92
tubulin alpha chain*	TCAATGCTGTAGGTGGTGG	CTGTGGTGATGGATAAATGGTG	148
heat stress transcription factor B-2b	ATGAAGATATGAGCCCACGG	GCGGTTGTACTTGATCCTG	102
dnaJ protein homolog	TCTCCAACAGAAAGATCACCC	CCAAGTGTGCCAATATGAACTG	116
dnaJ protein homolog 1	ATTGAACGAACAGTCCCTTG	GTCTTCCCACTTGCATCAG	98
heat shock protein 70	AATCCCTCCAGCTCCCAG	GCCGTGACAGAAAGAATACC	81
late embryogenesis abundant protein D-29	ACCTCCGAGAAAGCACAAG	CCAATTTACATGTTCCTCTGCC	120
15.7 kDa heat shock protein	GACGAATTCCACGGTAAAGAG	TGATCCACCTTCACATCTTCC	116
small heat shock protein precursor	ACCAAATGATAAGCAGCAATCC	TTCGCCGTCTCTTTCCAG	121
Expansin	ACTTGTGGTGCTTGTTATGAG	TGTTAGGTAGAGACGGGTTC	115
DNA replication licensing factor	ATCCTCCAACACTCCTACC	GTATCATCGGCATCATCACC	96
*reference genes; bp) base pairs
