# Supplementary material for: Transcriptome analysis in osmo-primed tomato seeds with enhanced longevity by heat shock treatment
Source: AoB Plants. 2020 Aug 19;12(5):plaa041. doi: 10.1093/aobpla/plaa041 (PMC7494243; doi:10.1093/aobpla/plaa041)
Supplement: plaa041_suppl_Supplementary_Table_S2 [file plaa041_suppl_supplementary_table_s2.xlsx]

## Sheet: Plan1
Samples	Reads	Mapped reads	% Mapped reads
Primed I	36208074	3.08493e+07	85.2
Primed II	30451080	25883418	85
Primed III	49845404	4.33655e+07	87
Primed+heat shock I	37714300	3.11143e+07	82.5
Primed+heat shock II	38587744	3.32626e+07	86.2
Primed+heat shock III	30086202	2.59343e+07	86.2
