# Supplementary material for: Transcriptome analysis in osmo-primed tomato seeds with enhanced longevity by heat shock treatment
Source: AoB Plants. 2020 Aug 19;12(5):plaa041. doi: 10.1093/aobpla/plaa041 (PMC7494243; doi:10.1093/aobpla/plaa041)
Supplement: plaa041_suppl_Supplementary_Table_S3 [file plaa041_suppl_supplementary_table_s3.xlsx]

## Sheet: Sheet1
ID gene	log2 foldChange	Fold Change	RefSeq peptide ID
ENSRNA049454899	1.26389	2.40143
ENSRNA049454927	1.05413	2.07647
ENSRNA049463637	2.12284	4.35552
ENSRNA049463647	2.13934	4.4056
ENSRNA049465105	2.69062	6.4559
ENSRNA049466611	2.23692	4.71388
Solyc01g005400.2	1.10458	2.15036	XP_004228703.1
Solyc01g006360.2	1.32724	2.50923	XP_004236315.1 XP_019068569.1
Solyc01g006880.2	1.03976	2.05589	XP_019069290.1 XP_010315766.1
Solyc01g007220.2	-1.04757	0.483783	XP_004228587.1 XP_004249410.1
Solyc01g009660.1	1.16738	2.24603	XP_010326274.1 XP_010326296.1
Solyc01g014270.2	1.78273	3.44076
Solyc01g056940.2	-1.00932	0.496779
Solyc01g057000.2	1.18315	2.27073	NP_001306106.1 NP_001306104.1
Solyc01g057170.2	2.33802	5.05609
Solyc01g057880.1	1.1398	2.20351
Solyc01g058260.2	1.54369	2.91539	XP_019070164.1
Solyc01g066050.2	-1.06484	0.478026	XP_004229269.1 XP_019070246.1
Solyc01g066570.2	1.10842	2.15609	XP_004229254.1
Solyc01g067010.2	1.42267	2.6808	XP_010321279.1
Solyc01g068000.2	1.05408	2.0764	XP_004229184.1
Solyc01g079480.2	-1.39717	0.379673	NP_001234339.1
Solyc01g081050.2	1.69273	3.23268	XP_010323192.1 XP_010323201.1 XP_010323220.1 XP_019070875.1 XP_010323195.1 XP_019070863.1 XP_019070874.1 XP_010323208.1 XP_019070859.1 XP_010323225.1 XP_010323205.1 XP_019070876.1
Solyc01g081250.2	3.19256	9.1423
Solyc01g087180.2	1.48041	2.79028	XP_004229628.1
Solyc01g088010.1	1.84928	3.60319	XP_004229676.1
Solyc01g090860.2	1.12572	2.18211	XP_010325546.1 XP_010325553.1 XP_010325551.1 XP_019071361.1 XP_010325550.1 XP_019071356.1
Solyc01g090950.2	-1.66445	0.315465	NP_001333839.1
Solyc01g091260.2	3.75863	13.5351	XP_010325704.1
Solyc01g091270.2	2.1282	4.37172	XP_010325707.1
Solyc01g091470.2	-1.18182	0.440795	XP_004229823.1
Solyc01g091830.2	1.3704	2.58542	XP_004229855.1
Solyc01g095460.2	1.71072	3.27324	XP_004229974.1 XP_010326797.1
Solyc01g096620.2	2.15237	4.44559	XP_010324123.1 XP_010324127.1 XP_019067277.1
Solyc01g097290.2	-1.15265	0.449799	NP_001266049.1
Solyc01g097600.1	1.41824	2.67259	XP_004230110.2 XP_010327742.1
Solyc01g098760.2	-1.02101	0.49277	XP_004230176.1
Solyc01g098950.1	1.05369	2.07584	XP_010312658.1
Solyc01g099370.2	1.62869	3.09232	XP_004230221.1
Solyc01g099810.2	1.07695	2.10957	XP_010313168.1 XP_010313163.1 XP_019067053.1 XP_004230248.1
Solyc01g100230.2	1.6674	3.17641	XP_004230283.1
Solyc01g100830.1	1.22626	2.33959	NP_001234486.2
Solyc01g102560.2	-1.1668	0.445409	XP_004231313.1
Solyc01g102960.2	2.17696	4.52198	XP_004230409.1
Solyc01g103320.2	1.44042	2.71399	XP_019067337.1 XP_019067335.1 XP_019067338.1 XP_019067336.1
Solyc01g103400.2	1.2998	2.46195	XP_004230440.1
Solyc01g103970.2	1.61991	3.07356	NP_001316574.1 XP_004230478.1
Solyc01g104740.2	4.14912	17.7423	NP_001234468.2
Solyc01g105780.2	-1.56255	0.338552	XP_004230561.1
Solyc01g106770.2	1.59949	3.03037	XP_019068431.1 XP_010315169.1 XP_004230675.1
Solyc01g107170.2	2.19947	4.59312	NP_001266186.1
Solyc01g108080.2	2.31	4.95883	XP_004230778.1
Solyc01g110130.2	-1.02089	0.492814	XP_004230864.1
Solyc01g111300.2	-1.16122	0.447133	XP_004231017.1
Solyc01g111330.2	-1.18691	0.439242	XP_004231024.1
Solyc01g111830.2	-1.08443	0.471579	XP_004231064.1
Solyc02g014170.2	-1.12528	0.458414	XP_010315556.1
Solyc02g014180.1	1.04834	2.06815
Solyc02g014190.2	2.38943	5.23949	XP_010315556.1
Solyc02g021640.2	-1.07628	0.474251	NP_001266239.2
Solyc02g036370.2	1.60879	3.04997	XP_004231624.1
Solyc02g064740.2	1.20722	2.30892	XP_004233451.1 XP_019067746.1
Solyc02g068110.2	1.69877	3.24624	XP_004233299.1
Solyc02g068780.2	1.23405	2.35226	XP_004233905.1 XP_010317029.1 XP_010317031.1 XP_019067781.1
Solyc02g069260.2	1.86341	3.63867	NP_001266235.2
Solyc02g069310.2	1.45172	2.73535	NP_001234562.1
Solyc02g069860.2	1.02698	2.03776	XP_004233167.1 XP_010316957.1 XP_010316955.1 XP_010316954.1 XP_010316958.1 XP_010316956.1
Solyc02g070880.1	-1.04762	0.483767	XP_004233098.1
Solyc02g071250.2	1.06373	2.09033	XP_004232980.1 XP_010316900.1
Solyc02g071760.2	1.11397	2.1644	XP_004233012.1
Solyc02g071770.2	1.04352	2.06125	XP_004232996.1 XP_019067820.1
Solyc02g073580.1	1.8875	3.69993	XP_010316825.1
Solyc02g076770.1	5.70092	52.0174
Solyc02g077670.2	3.37313	10.3613	XP_004232921.1 NP_001233892.2
Solyc02g077980.1	1.09195	2.13161	XP_004232897.1 XP_010316758.1
Solyc02g078100.2	-1.32466	0.399243	XP_004232888.1
Solyc02g078150.2	2.57262	5.94887	XP_004232883.1
Solyc02g079150.1	3.00752	8.0418	XP_004233817.1
Solyc02g079290.2	1.86338	3.6386	NP_001316375.1
Solyc02g079930.2	2.56981	5.93732	NP_001234653.1
Solyc02g083000.1	7.21515	148.586	XP_010316455.1 XP_004233753.1
Solyc02g083020.1	4.72887	26.5174	XP_004233752.1
Solyc02g083030.1	4.68043	25.6418	XP_010316455.1
Solyc02g084850.2	1.59544	3.02187	NP_001234038.1
Solyc02g085910.2	-1.00884	0.496944	NP_001334838.1
Solyc02g086370.2	1.1578	2.23118	XP_004232329.1 XP_019067970.1 XP_010316313.1 XP_019067969.1 XP_010316314.1 XP_019067968.1
Solyc02g086730.1	-1.05848	0.480137	XP_010316288.1
Solyc02g086740.1	-1.26827	0.415157	XP_004232303.1 XP_010316288.1
Solyc02g088610.2	2.47832	5.5725	NP_001234143.2 XP_010321893.1 XP_010321894.1 XP_010321892.1
Solyc02g088910.2	1.28892	2.44345	XP_004232160.1
Solyc02g090770.1	8.55609	376.392	XP_010317277.1
Solyc02g090790.1	7.12526	139.61	XP_004233631.1
Solyc02g090820.2	2.6883	6.44554	NP_001308379.1
Solyc02g091840.2	-1.35764	0.390219	NP_001274713.1 XP_004234641.1
Solyc02g092300.1	-1.06957	0.476461	XP_004231930.1
Solyc02g092370.1	-1.39319	0.380722	XP_004231927.1
Solyc03g005940.2	1.25993	2.39484	XP_004234072.1
Solyc03g006350.2	-1.13909	0.454045	XP_019068302.1 XP_010317439.1
Solyc03g007650.1	1.90127	3.73542	NP_001233892.2
Solyc03g007690.1	-1.42241	0.373088	XP_004234202.1
Solyc03g007890.2	4.14801	17.7287	NP_001308492.1 XP_004234218.1
Solyc03g025430.1	1.18034	2.2663	XP_004234413.1
Solyc03g025610.1	1.08735	2.12483	XP_019068147.1
Solyc03g025810.2	1.29413	2.45229	XP_004234447.1
Solyc03g025970.2	2.06644	4.18851	XP_004234378.1 XP_010317585.1 XP_010317587.1 XP_010317586.1
Solyc03g034030.2	2.24749	4.74857	XP_004234612.1 XP_010317711.1
Solyc03g043770.2	-1.04975	0.48305
Solyc03g053020.2	1.01108	2.01542	XP_004234759.1 XP_010317861.1 XP_010317863.1 XP_010317862.1
Solyc03g058330.2	1.42537	2.68584	XP_004234770.1
Solyc03g078240.1	1.18453	2.2729
Solyc03g078580.2	1.67544	3.19417
Solyc03g078640.1	-1.21718	0.430124	XP_010318077.1
Solyc03g082370.1	1.61349	3.05992	XP_004235017.1
Solyc03g082420.2	1.65328	3.14547	NP_001233900.1
Solyc03g082440.1	-1.14263	0.452933	XP_004235013.1 XP_004244659.3
Solyc03g093140.2	-1.32524	0.399083	XP_004235159.1
Solyc03g095700.1	2.21664	4.64809	XP_010318229.1
Solyc03g096670.2	2.10882	4.31337	NP_001234692.2
Solyc03g096910.2	1.23594	2.35534	XP_004235336.1
Solyc03g098320.2	4.12293	17.4231	XP_004235390.1
Solyc03g111100.1	2.2111	4.63029	XP_004236347.1
Solyc03g111560.2	1.74504	3.35205
Solyc03g112300.2	1.2189	2.32769
Solyc03g112570.2	1.01643	2.02291	XP_010319001.1 XP_010319002.1
Solyc03g113510.1	1.01288	2.01793	XP_004236169.1
Solyc03g113930.1	1.39426	2.62853	XP_004236141.1
Solyc03g115230.2	4.0192	16.2144	XP_004235966.1
Solyc03g117590.2	1.03799	2.05337	NP_001233835.1
Solyc03g117680.2	1.80065	3.48378	XP_010318696.1 XP_004235885.1
Solyc03g118050.2	1.9521	3.86938	XP_004235859.1
Solyc03g119690.1	-1.23948	0.423524	XP_004235788.3
Solyc03g120090.1	2.09401	4.26934	XP_004235714.1
Solyc03g120550.2	1.04319	2.06078	XP_004235682.1 XP_019068719.1 XP_004235680.1 XP_010318544.1 XP_010318543.1
Solyc03g121070.2	-1.01833	0.493687	NP_001233957.1
Solyc03g121090.2	1.13564	2.19715	XP_004235639.1
Solyc03g121880.2	1.25394	2.38492
Solyc03g123370.2	2.03195	4.08957	XP_004235545.1
Solyc03g123540.2	5.53434	46.345	XP_004235534.1
Solyc03g123560.2	2.91401	7.53711	XP_010318459.1
Solyc04g005250.2	1.33181	2.51718	XP_004237065.1 XP_010319486.1 XP_004253283.1
Solyc04g005380.2	2.6903	6.45448	XP_004237223.1
Solyc04g007990.1	1.27336	2.41723	XP_010319387.1
Solyc04g008620.2	-1.35478	0.390994	XP_004236888.1
Solyc04g011440.2	3.20321	9.21005	NP_001266213.1 XP_010319122.1
Solyc04g011500.2	-1.28951	0.409089	NP_001317048.1
Solyc04g014480.2	1.84781	3.59954	XP_004236689.1
Solyc04g014600.2	1.93245	3.81702	XP_004236679.1
Solyc04g015200.2	1.7686	3.40724	XP_004236642.1
Solyc04g017670.2	2.50997	5.69608	XP_004237092.1
Solyc04g049760.2	1.06736	2.0956	XP_010319851.1 XP_010319848.1 XP_010319849.1 XP_010319850.1 XP_010319853.1
Solyc04g049950.1	-1.11623	0.461299	XP_004237664.1
Solyc04g050520.2	1.71532	3.28369	XP_010319822.1
Solyc04g050750.1	4.16913	17.9901	XP_004237644.1
Solyc04g054510.2	1.09836	2.14112	XP_004237422.1
Solyc04g055020.1	1.32144	2.49916	XP_004237596.1
Solyc04g063380.2	1.70502	3.26034	XP_004237708.1
Solyc04g072160.2	3.40039	10.5589	NP_001234685.2
Solyc04g072890.2	1.73973	3.33972	XP_004237892.1 XP_019069166.1 XP_019069167.1 XP_019069168.1 XP_019069169.1
Solyc04g074410.1	1.30575	2.47212	XP_010320182.1
Solyc04g076820.1	1.17855	2.26349	XP_004238032.1 XP_004230446.1
Solyc04g077510.2	-1.19931	0.435483	XP_004238069.1
Solyc04g077740.1	2.24718	4.74753	XP_004238084.1
Solyc05g006710.2	1.04024	2.05658
Solyc05g007570.2	1.01637	2.02282	XP_004238800.1
Solyc05g007900.2	4.90139	29.8858	XP_004238823.1
Solyc05g008120.2	5.68058	51.2892	XP_004238841.1
Solyc05g008130.2	1.7397	3.33967	XP_004238842.1
Solyc05g008370.1	-1.35293	0.391497	XP_004238861.1
Solyc05g009610.1	2.36165	5.13957	XP_004238946.1
Solyc05g010470.2	1.35447	2.55703	XP_019069578.1 XP_010320807.1
Solyc05g014280.2	3.48397	11.1887	NP_001234217.1 XP_010320556.1
Solyc05g014490.1	1.06712	2.09525	XP_019069610.1
Solyc05g015390.2	2.29634	4.9121	XP_004239210.1
Solyc05g046310.2	4.24806	19.0018	XP_004240129.1
Solyc05g050220.2	2.571	5.94219	XP_010321523.1 XP_019069354.1
Solyc05g052410.1	2.94344	7.69245	NP_001316142.2 XP_010321452.1
Solyc05g052570.2	1.94776	3.85776	XP_004239943.1
Solyc05g052980.2	3.3392	10.1205	XP_004239911.1
Solyc05g055010.2	2.83935	7.15698	XP_004239744.1
Solyc05g055340.2	1.41764	2.67148	XP_010321342.1 XP_010321343.1 XP_010321344.1 XP_010321345.1 XP_010321346.1 XP_019069419.1 XP_019069420.1 XP_004240187.1
Solyc05g055360.2	-1.02142	0.49263	XP_004239716.1 XP_010321341.1
Solyc05g056560.2	1.86042	3.63114	XP_004239629.1
Solyc06g008220.2	-1.01822	0.493726	XP_004240482.1
Solyc06g034410.2	2.99773	7.9874	XP_004240800.1
Solyc06g036290.2	5.04629	33.0433	NM_001321563 XM_004240669
Solyc06g049050.2	-1.74346	0.298652	NP_001234165.1
Solyc06g050520.1	1.44388	2.72052	NP_001234689.1
Solyc06g053570.2	1.3469	2.54365	XP_004241008.1
Solyc06g060230.2	2.07428	4.21134	NP_001234219.1
Solyc06g060700.1	1.14181	2.20658
Solyc06g063300.2	1.66856	3.17896	XP_004241927.1 XP_004241901.1
Solyc06g065050.1	2.92831	7.61218	XP_010322771.1
Solyc06g066470.2	1.02621	2.03667
Solyc06g066600.2	1.88977	3.70575	XP_004241738.1 XP_004241739.1 XP_010322691.1
Solyc06g067980.2	1.20379	2.30344	XP_004241705.1
Solyc06g068160.2	1.92676	3.802	NP_001233959.1
Solyc06g069490.2	1.12943	2.18772	XP_004241603.1
Solyc06g071720.1	-1.09985	0.466566	XP_004241546.1
Solyc06g071750.2	4.52629	23.0435	XP_004241543.1 XP_004236260.1 XP_004236261.1
Solyc06g072330.2	1.01182	2.01645	XP_004241472.1
Solyc06g072430.1	3.79353	13.8665	XP_010322968.1
Solyc06g072680.2	1.11381	2.16416	XP_004241448.1
Solyc06g072740.1	1.33506	2.52286	XP_004241443.1
Solyc06g072880.1	-1.99104	0.251557	XP_004242130.1
Solyc06g073050.2	1.64909	3.13636	NP_001334624.1
Solyc06g074680.2	1.49561	2.81983	XP_004242106.1 XP_010322424.1 XP_019069745.1
Solyc06g074750.1	1.6057	3.04344	XP_004241294.1
Solyc06g076020.2	3.75185	13.4716	NP_001234491.2 XP_004250958.1
Solyc06g076310.1	3.19098	9.13232
Solyc06g076520.1	1.81286	3.51338	NP_001266045.1
Solyc06g076540.1	2.41588	5.33646	XP_004241201.1
Solyc06g076560.1	3.03031	8.16983	NP_001234225.1
Solyc06g076570.1	1.69228	3.23168	NP_001307191.1
Solyc06g076670.2	2.68839	6.44591	XP_004241182.1
Solyc06g084320.1	2.46596	5.52494	XP_004242329.1
Solyc07g005210.2	2.30738	4.94983	NP_001234832.1
Solyc07g006960.2	-1.18188	0.440777	XP_004242696.1
Solyc07g007330.1	1.21867	2.32732	XP_010323270.1
Solyc07g007810.2	1.05242	2.07401	XP_004242753.1
Solyc07g008390.1	1.80547	3.49542	XP_010323318.1
Solyc07g040680.2	1.58934	3.00911	XP_004243750.1 XP_010325030.1
Solyc07g040960.1	2.73705	6.66706	NP_001234228.2 XP_004245073.1 XP_010315266.1
Solyc07g040990.2	1.12771	2.18511	XP_004243738.1 XP_010324036.1 XP_004243737.1 XP_010324032.1 XP_010324035.1 XP_010324034.1 XP_010324031.1
Solyc07g042230.1	3.31163	9.92887	XP_004243693.1
Solyc07g043000.2	-1.14555	0.452017
Solyc07g045140.2	1.52472	2.87731	XP_004243604.1
Solyc07g045450.1	1.22935	2.34462	XP_010323899.1
Solyc07g049370.2	-1.13097	0.456608	XP_004243515.1
Solyc07g053360.2	1.29046	2.44605	XP_004243405.2
Solyc07g053580.1	-1.21407	0.431051	XP_004243387.1 XP_010323754.1
Solyc07g053620.2	2.33917	5.06013
Solyc07g053740.1	1.08779	2.12548	XP_004243371.1
Solyc07g054140.2	4.61569	24.5167	XP_004243345.1
Solyc07g054730.1	1.33664	2.52563
Solyc07g054760.1	3.25484	9.54566	XP_004243308.1 XP_004243310.1 XP_004243307.1
Solyc07g054770.1	1.76335	3.39486	XP_004243306.1 XP_010323709.1
Solyc07g054790.1	1.25747	2.39075	XP_004243306.1
Solyc07g055020.2	1.27463	2.41937	XP_010323694.1 XP_010323693.1 XP_010323700.1 XP_010323691.1 XP_019070450.1 XP_010323699.1 XP_010323697.1 XP_010323692.1 XP_010323695.1 XP_010323701.1
Solyc07g055950.2	-1.24767	0.421127	XP_004243231.1
Solyc07g062730.1	-1.161	0.447204	XP_004244255.1 XP_004251874.1
Solyc07g062850.2	1.35502	2.558	XP_004244250.1
Solyc07g062890.2	1.24097	2.36357	XP_010324371.1 XP_010324372.1 XP_004244247.1 XP_010324373.1
Solyc07g062910.2	1.42162	2.67885	XP_010324374.1 XP_019070349.1 XP_010324376.1 XP_010324375.1
Solyc07g062990.1	2.0785	4.22367	XP_010324369.1
Solyc07g063170.1	1.15797	2.23144	XP_019070510.1
Solyc07g064560.2	-1.4068	0.377148	XP_004244124.1 XP_010324316.1
Solyc07g064860.1	3.35825	10.255	XP_004244345.1
Solyc07g065410.1	1.43711	2.70779
Solyc07g065510.2	-1.26737	0.415416	XP_010324266.1 XP_004244045.1 XP_010324267.1
Solyc07g065670.1	1.49216	2.81311
Solyc07g066610.2	-1.04627	0.484218	XP_004243968.1
Solyc08g005350.2	1.62333	3.08086	XP_004244416.1 XP_010324476.1 XP_010324477.1 XP_010324478.1 XP_019070880.1 XP_010324474.1 XP_019070881.1 XP_010324479.1 XP_010324480.1 XP_010324475.1 XP_019070879.1
Solyc08g006800.1	1.19991	2.29726	XP_004244525.1
Solyc08g008530.1	-1.06508	0.477945	XP_004244652.1
Solyc08g014050.1	-1.02387	0.491794	XP_004244752.1
Solyc08g062340.2	4.01371	16.1528	NP_001234130.2
Solyc08g062450.1	3.23947	9.44445	NP_001233913.1
Solyc08g062960.2	5.19863	36.7234
Solyc08g066140.2	-1.19931	0.435483	XP_010325062.1
Solyc08g075150.2	1.28684	2.43993	XP_004246023.2 XP_019070586.1 XP_019070587.1
Solyc08g076730.2	2.6704	6.36604	XP_004245908.1
Solyc08g077410.2	1.30313	2.46764	XP_004245856.2
Solyc08g077480.2	1.10807	2.15557	XP_004245848.1
Solyc08g078510.2	1.78082	3.4362	XP_004245778.1
Solyc08g078700.2	3.11992	8.69339	NP_001233872.1
Solyc08g079060.2	1.03132	2.0439	XP_004245739.1 XP_010325469.1
Solyc08g079670.2	1.54844	2.92502	XP_004245695.1
Solyc08g079700.1	3.64686	12.5261	XP_010325448.1
Solyc08g080360.2	2.24888	4.75313	NP_001316160.1
Solyc08g080540.2	5.79273	55.4352	XP_004245637.1
Solyc08g080940.2	1.04044	2.05685	NP_001234567.2
Solyc08g081230.1	3.09612	8.55115	XP_004245592.1 XP_004246331.1 XP_010325797.1 XP_010325796.1 XP_019071191.1
Solyc08g082610.2	1.36757	2.58035	XP_004245501.1
Solyc08g083240.2	-1.38329	0.383343	XP_004245451.1
Solyc09g005060.1	1.98637	3.96238	XP_004246780.2
Solyc09g005120.2	2.47867	5.57383	XP_004246777.1
Solyc09g005920.2	-1.2729	0.413827	XP_004246733.1 XP_004249516.1
Solyc09g007550.2	-1.08685	0.470789	XP_004246670.1 XP_010325994.1
Solyc09g008770.2	1.58673	3.00369	XP_004246903.1
Solyc09g008970.1	3.75814	13.5304	XP_004246568.1
Solyc09g009760.1	1.32794	2.51044	XP_019071008.1
Solyc09g009870.2	1.02808	2.03931	XP_004246511.1
Solyc09g011030.2	1.53212	2.8921	XP_004246423.1
Solyc09g011160.2	5.12254	34.8369	XP_010325837.1 XP_019071189.1 XP_019071188.1 XP_010325838.1 XP_010325839.1
Solyc09g015000.2	2.45417	5.47997	XP_004246306.1
Solyc09g056450.2	1.50691	2.842	XP_004247038.1
Solyc09g059650.2	3.27091	9.65256
Solyc09g061310.2	2.29585	4.91042	XP_004247089.1
Solyc09g064380.2	1.63525	3.10641	NP_001306177.1
Solyc09g064820.1	3.94472	15.3986	XP_004247146.1
Solyc09g065610.1	1.7572	3.38041
Solyc09g065660.2	9.89882	954.642	XP_010326416.1 XP_010326420.1 XP_010326412.1 XP_019070996.1 XP_010326419.1 XP_010326413.1 XP_004247199.1 XP_010326418.1 XP_010326417.1 XP_010326415.1
Solyc09g065760.2	3.14706	8.85848	XP_004247206.1
Solyc09g066100.2	-1.09328	0.468693	NP_001296308.1
Solyc09g072980.2	1.01983	2.02769	XP_010326625.1
Solyc09g074380.2	-1.00759	0.497377	XP_004247472.1 XP_010326613.1
Solyc09g074910.1	1.93685	3.82868	XP_004247434.1
Solyc09g075950.1	2.49308	5.6298	XP_004247363.1
Solyc09g082100.2	1.4678	2.76599	XP_004247663.1
Solyc09g082110.2	1.13428	2.19509	XP_004247564.2 XP_010326670.1
Solyc09g082460.2	1.0948	2.13584	XP_019070998.1 XP_004247586.1
Solyc09g082690.2	2.03636	4.1021	NP_001307185.1 XP_019070989.1
Solyc09g091030.2	1.97795	3.93933	NP_001234556.2
Solyc09g091600.2	1.04945	2.06974	XP_004247838.1
Solyc09g092690.2	1.66218	3.16494	XP_004247908.1
Solyc10g006180.2	1.237	2.35707
Solyc10g006660.2	1.59201	3.01469	XP_004248383.1
Solyc10g008040.2	2.59287	6.03299	XP_004248482.1
Solyc10g009110.1	1.33338	2.51993	NP_001233796.2
Solyc10g009170.1	1.2396	2.36133	XP_010327027.1 XP_004248459.2 XP_010327022.1
Solyc10g011760.2	1.39612	2.63193	XP_010326993.1
Solyc10g011770.2	-1.15831	0.448036	XP_004248070.1
Solyc10g045550.1	1.00655	2.00909	XP_004248818.1
Solyc10g051390.1	-1.12465	0.458615	NP_001266231.2
Solyc10g078780.1	1.40494	2.64806	XP_004249727.1
Solyc10g078930.1	1.44684	2.7261	XP_004249183.1
Solyc10g079890.1	-1.12909	0.457205	XP_004249218.1
Solyc10g080370.1	1.07835	2.11162
Solyc10g081090.1	-1.49715	0.354253	XP_004249336.1
Solyc10g081120.1	1.04241	2.05966	NP_001233925.2
Solyc10g081810.1	1.48517	2.79951	XP_004249400.1
Solyc10g083370.1	2.17341	4.51088	XP_019071591.1 XP_019071590.1
Solyc10g084170.1	4.2227	18.6707	XP_004249799.1
Solyc10g085310.1	-1.36077	0.389375	XP_004249671.1
Solyc10g086410.2	1.10308	2.14813	NP_001334878.1
Solyc11g005380.1	1.36218	2.57074	XP_004249868.1
Solyc11g006270.1	1.05591	2.07904	XP_004249924.1
Solyc11g006720.1	1.74672	3.35596	XP_004249950.1
Solyc11g008130.1	-1.00326	0.49887	XP_019066429.1
Solyc11g010170.1	3.31782	9.97157	XP_004250112.1
Solyc11g011760.1	1.23335	2.35113	XP_010312725.1
Solyc11g012060.1	-1.18969	0.438396	XP_004250249.1
Solyc11g012550.1	1.15145	2.22136	XP_010312754.1 XP_010312753.1 XP_004250284.1 XP_019066599.1 XP_004250283.2 XP_019066598.1
Solyc11g012830.1	1.24227	2.3657	NP_001305147.1
Solyc11g017010.1	-1.27398	0.413518	NP_001289830.1
Solyc11g017470.1	2.11979	4.34631	NP_001265908.1
Solyc11g018690.1	2.15506	4.45388	XP_004250400.1
Solyc11g020040.1	2.08983	4.25698	NP_001233780.2
Solyc11g020330.1	1.30666	2.47369	NP_001234600.2
Solyc11g022530.1	1.65376	3.14653	XP_004250627.1
Solyc11g039880.1	1.09489	2.13597	XP_010313025.1 XP_010313027.1 XP_010313023.1 XP_010313026.1 XP_004250794.1
Solyc11g042880.1	1.20621	2.30731	XP_010313063.1
Solyc11g045150.1	1.08824	2.12615
Solyc11g045160.1	1.26173	2.39783	XP_010313101.1 XP_019066556.1 XP_019066555.1 XP_010313100.1
Solyc11g045230.1	1.36391	2.57382	XP_004250769.1
Solyc11g045440.1	1.64216	3.12133
Solyc11g063500.1	1.74071	3.34199
Solyc11g066100.1	3.21286	9.27185	XP_004250959.1
Solyc11g066130.1	-1.30736	0.404059	NP_001234714.1
Solyc11g066470.1	1.10186	2.14631
Solyc11g066830.1	2.50477	5.6756	XP_010313325.1 XP_004251010.1
Solyc11g068730.1	1.23925	2.36075	XP_004251080.1
Solyc11g071830.1	3.06716	8.38121	XP_004251216.1
Solyc11g073200.1	-1.12207	0.459433	XP_004251312.1
Solyc11g073300.1	1.35747	2.56236	XP_004251322.1
Solyc12g005420.1	1.21293	2.31807	XP_004252027.1
Solyc12g005760.1	1.99771	3.99366	XP_004251509.1
Solyc12g007070.1	1.53504	2.89797	XP_004251603.1
Solyc12g009560.1	1.48542	2.79998	NP_001234858.1
Solyc12g010830.1	1.11937	2.17253	XP_010313867.1 XP_010313859.1 XP_010313863.1 XP_010313865.1 XP_010313858.1 XP_010313866.1 XP_004251799.1 XP_010313862.1
Solyc12g014470.1	1.04485	2.06315	XP_004251913.1
Solyc12g015880.1	1.08746	2.12499	NP_001234436.1
Solyc12g019740.1	1.79538	3.47108	XP_004252003.1
Solyc12g042830.1	1.53064	2.88913	XP_004252319.1
Solyc12g089340.1	1.07798	2.11108	XP_004252801.1 XP_019067098.1 XP_019067099.1
Solyc12g096030.1	-1.11737	0.460934	XP_004253090.1
Solyc12g096080.1	1.16197	2.23763	XP_004253194.2
Solyc12g098900.1	1.8283	3.55118	XP_004252956.1

## Sheet: Down
Solyc01g007220.2
Solyc01g056940.2
Solyc01g066050.2
Solyc01g079480.2
Solyc01g090950.2
Solyc01g091470.2
Solyc01g097290.2
Solyc01g098760.2
Solyc01g102560.2
Solyc01g105780.2
Solyc01g110130.2
Solyc01g111300.2
Solyc01g111330.2
Solyc01g111830.2
Solyc02g014170.2
Solyc02g021640.2
Solyc02g070880.1
Solyc02g078100.2
Solyc02g085910.2
Solyc02g086730.1
Solyc02g086740.1
Solyc02g091840.2
Solyc02g092300.1
Solyc02g092370.1
Solyc03g006350.2
Solyc03g007690.1
Solyc03g043770.2
Solyc03g078640.1
Solyc03g082440.1
Solyc03g093140.2
Solyc03g119690.1
Solyc03g121070.2
Solyc04g008620.2
Solyc04g011500.2
Solyc04g049950.1
Solyc04g077510.2
Solyc05g008370.1
Solyc05g055360.2
Solyc06g008220.2
Solyc06g049050.2
Solyc06g071720.1
Solyc06g072880.1
Solyc07g006960.2
Solyc07g043000.2
Solyc07g049370.2
Solyc07g053580.1
Solyc07g055950.2
Solyc07g062730.1
Solyc07g064560.2
Solyc07g065510.2
Solyc07g066610.2
Solyc08g008530.1
Solyc08g014050.1
Solyc08g066140.2
Solyc08g083240.2
Solyc09g005920.2
Solyc09g007550.2
Solyc09g066100.2
Solyc09g074380.2
Solyc10g011770.2
Solyc10g051390.1
Solyc10g079890.1
Solyc10g081090.1
Solyc10g085310.1
Solyc11g008130.1
Solyc11g012060.1
Solyc11g017010.1
Solyc11g066130.1
Solyc11g073200.1
Solyc12g096030.1

## Sheet: up
ENSRNA049454899
ENSRNA049454927
ENSRNA049463637
ENSRNA049463647
ENSRNA049465105
ENSRNA049466611
Solyc01g005400.2
Solyc01g006360.2
Solyc01g006880.2
Solyc01g009660.1
Solyc01g014270.2
Solyc01g057000.2
Solyc01g057170.2
Solyc01g057880.1
Solyc01g058260.2
Solyc01g066570.2
Solyc01g067010.2
Solyc01g068000.2
Solyc01g081050.2
Solyc01g081250.2
Solyc01g087180.2
Solyc01g088010.1
Solyc01g090860.2
Solyc01g091260.2
Solyc01g091270.2
Solyc01g091830.2
Solyc01g095460.2
Solyc01g096620.2
Solyc01g097600.1
Solyc01g098950.1
Solyc01g099370.2
Solyc01g099810.2
Solyc01g100230.2
Solyc01g100830.1
Solyc01g102960.2
Solyc01g103320.2
Solyc01g103400.2
Solyc01g103970.2
Solyc01g104740.2
Solyc01g106770.2
Solyc01g107170.2
Solyc01g108080.2
Solyc02g014180.1
Solyc02g014190.2
Solyc02g036370.2
Solyc02g064740.2
Solyc02g068110.2
Solyc02g068780.2
Solyc02g069260.2
Solyc02g069310.2
Solyc02g069860.2
Solyc02g071250.2
Solyc02g071760.2
Solyc02g071770.2
Solyc02g073580.1
Solyc02g076770.1
Solyc02g077670.2
Solyc02g077980.1
Solyc02g078150.2
Solyc02g079150.1
Solyc02g079290.2
Solyc02g079930.2
Solyc02g083000.1
Solyc02g083020.1
Solyc02g083030.1
Solyc02g084850.2
Solyc02g086370.2
Solyc02g088610.2
Solyc02g088910.2
Solyc02g090770.1
Solyc02g090790.1
Solyc02g090820.2
Solyc03g005940.2
Solyc03g007650.1
Solyc03g007890.2
Solyc03g025430.1
Solyc03g025610.1
Solyc03g025810.2
Solyc03g025970.2
Solyc03g034030.2
Solyc03g053020.2
Solyc03g058330.2
Solyc03g078240.1
Solyc03g078580.2
Solyc03g082370.1
Solyc03g082420.2
Solyc03g095700.1
Solyc03g096670.2
Solyc03g096910.2
Solyc03g098320.2
Solyc03g111100.1
Solyc03g111560.2
Solyc03g112300.2
Solyc03g112570.2
Solyc03g113510.1
Solyc03g113930.1
Solyc03g115230.2
Solyc03g117590.2
Solyc03g117680.2
Solyc03g118050.2
Solyc03g120090.1
Solyc03g120550.2
Solyc03g121090.2
Solyc03g121880.2
Solyc03g123370.2
Solyc03g123540.2
Solyc03g123560.2
Solyc04g005250.2
Solyc04g005380.2
Solyc04g007990.1
Solyc04g011440.2
Solyc04g014480.2
Solyc04g014600.2
Solyc04g015200.2
Solyc04g017670.2
Solyc04g049760.2
Solyc04g050520.2
Solyc04g050750.1
Solyc04g054510.2
Solyc04g055020.1
Solyc04g063380.2
Solyc04g072160.2
Solyc04g072890.2
Solyc04g074410.1
Solyc04g076820.1
Solyc04g077740.1
Solyc05g006710.2
Solyc05g007570.2
Solyc05g007900.2
Solyc05g008120.2
Solyc05g008130.2
Solyc05g009610.1
Solyc05g010470.2
Solyc05g014280.2
Solyc05g014490.1
Solyc05g015390.2
Solyc05g046310.2
Solyc05g050220.2
Solyc05g052410.1
Solyc05g052570.2
Solyc05g052980.2
Solyc05g055010.2
Solyc05g055340.2
Solyc05g056560.2
Solyc06g034410.2
Solyc06g036290.2
Solyc06g050520.1
Solyc06g053570.2
Solyc06g060230.2
Solyc06g060700.1
Solyc06g063300.2
Solyc06g065050.1
Solyc06g066470.2
Solyc06g066600.2
Solyc06g067980.2
Solyc06g068160.2
Solyc06g069490.2
Solyc06g071750.2
Solyc06g072330.2
Solyc06g072430.1
Solyc06g072680.2
Solyc06g072740.1
Solyc06g073050.2
Solyc06g074680.2
Solyc06g074750.1
Solyc06g076020.2
Solyc06g076310.1
Solyc06g076520.1
Solyc06g076540.1
Solyc06g076560.1
Solyc06g076570.1
Solyc06g076670.2
Solyc06g084320.1
Solyc07g005210.2
Solyc07g007330.1
Solyc07g007810.2
Solyc07g008390.1
Solyc07g040680.2
Solyc07g040960.1
Solyc07g040990.2
Solyc07g042230.1
Solyc07g045140.2
Solyc07g045450.1
Solyc07g053360.2
Solyc07g053620.2
Solyc07g053740.1
Solyc07g054140.2
Solyc07g054730.1
Solyc07g054760.1
Solyc07g054770.1
Solyc07g054790.1
Solyc07g055020.2
Solyc07g062850.2
Solyc07g062890.2
Solyc07g062910.2
Solyc07g062990.1
Solyc07g063170.1
Solyc07g064860.1
Solyc07g065410.1
Solyc07g065670.1
Solyc08g005350.2
Solyc08g006800.1
Solyc08g062340.2
Solyc08g062450.1
Solyc08g062960.2
Solyc08g075150.2
Solyc08g076730.2
Solyc08g077410.2
Solyc08g077480.2
Solyc08g078510.2
Solyc08g078700.2
Solyc08g079060.2
Solyc08g079670.2
Solyc08g079700.1
Solyc08g080360.2
Solyc08g080540.2
Solyc08g080940.2
Solyc08g081230.1
Solyc08g082610.2
Solyc09g005060.1
Solyc09g005120.2
Solyc09g008770.2
Solyc09g008970.1
Solyc09g009760.1
Solyc09g009870.2
Solyc09g011030.2
Solyc09g011160.2
Solyc09g015000.2
Solyc09g056450.2
Solyc09g059650.2
Solyc09g061310.2
Solyc09g064380.2
Solyc09g064820.1
Solyc09g065610.1
Solyc09g065660.2
Solyc09g065760.2
Solyc09g072980.2
Solyc09g074910.1
Solyc09g075950.1
Solyc09g082100.2
Solyc09g082110.2
Solyc09g082460.2
Solyc09g082690.2
Solyc09g091030.2
Solyc09g091600.2
Solyc09g092690.2
Solyc10g006180.2
Solyc10g006660.2
Solyc10g008040.2
Solyc10g009110.1
Solyc10g009170.1
Solyc10g011760.2
Solyc10g045550.1
Solyc10g078780.1
Solyc10g078930.1
Solyc10g080370.1
Solyc10g081120.1
Solyc10g081810.1
Solyc10g083370.1
Solyc10g084170.1
Solyc10g086410.2
Solyc11g005380.1
Solyc11g006270.1
Solyc11g006720.1
Solyc11g010170.1
Solyc11g011760.1
Solyc11g012550.1
Solyc11g012830.1
Solyc11g017470.1
Solyc11g018690.1
Solyc11g020040.1
Solyc11g020330.1
Solyc11g022530.1
Solyc11g039880.1
Solyc11g042880.1
Solyc11g045150.1
Solyc11g045160.1
Solyc11g045230.1
Solyc11g045440.1
Solyc11g063500.1
Solyc11g066100.1
Solyc11g066470.1
Solyc11g066830.1
Solyc11g068730.1
Solyc11g071830.1
Solyc11g073300.1
Solyc12g005420.1
Solyc12g005760.1
Solyc12g007070.1
Solyc12g009560.1
Solyc12g010830.1
Solyc12g014470.1
Solyc12g015880.1
Solyc12g019740.1
Solyc12g042830.1
Solyc12g089340.1
Solyc12g096080.1
Solyc12g098900.1
