# Supplementary material for: Transcriptome analysis in osmo-primed tomato seeds with enhanced longevity by heat shock treatment
Source: AoB Plants. 2020 Aug 19;12(5):plaa041. doi: 10.1093/aobpla/plaa041 (PMC7494243; doi:10.1093/aobpla/plaa041)
Supplement: plaa041_suppl_Supplementary_Table_S4 [file plaa041_suppl_supplementary_table_s4.xlsx]

## Sheet: response to heat
Solyc03g123540
Solyc02g088610
Solyc11g020330
Solyc11g071830
Solyc04g014480

## Sheet: Responce to temperature
Solyc10g084170
Solyc03g123540
Solyc02g088610
Solyc11g020330
Solyc11g071830
Solyc02g084850
Solyc04g014480
Solyc06g072430

## Sheet: protein folding
Solyc06g036290
Solyc02g077670
Solyc10g084170
Solyc11g020040
Solyc03g007650
Solyc12g014470
Solyc09g092690
Solyc11g071830
Solyc03g007890
Solyc06g072430
Solyc12g015880
				Hits 1-8 of 8
				About | Release Information | Contact Us | System Requirements | Privacy Policy | Disclaimer
				© Copyright 2018 Paul Thomas All Rights Reserved.

## Sheet: Response to abiotic stimulus
Solyc03g119690
Solyc10g084170
Solyc03g123540
Solyc02g036370
Solyc02g088610
Solyc12g005420
Solyc11g020330
Solyc09g091030
Solyc11g071830
Solyc02g084850
Solyc04g014480
Solyc06g072430
